# Supplementary material for: Marginal Orbicularis Oris Hyperactivity (MOOH): An Exploratory Case Series of Inversion-Dominant Upper Lip Dynamics Following Intraoral Botulinum Toxin Type A
Source: Toxins (Basel). 2026 Mar 17;18(3):146. doi: 10.3390/toxins18030146 (PMC13029986; doi:10.3390/toxins18030146)
Supplement: Supplementary file 1 [file toxins-18-00146-s001.zip]

Archive with 12 entries (11 files):
- MOOH DeltaLV Exploratory.xlsx
- Supplementary Material S1.pdf
- Supplementary Material S2.pdf
- Video S1a - Case 1 - POST - revised.mov
- Video S1b - Case 1 - PRE - revised.mov
- Video S2a - Case 2 - PRE - revised.mov
- Video S2b - Case 2  - PRE - revised.mov
- __MACOSX/
- __MACOSX/._Video S1a - Case 1 - POST - revised.mov
- __MACOSX/._Video S1b - Case 1 - PRE - revised.mov
- __MACOSX/._Video S2a - Case 2 - PRE - revised.mov
- __MACOSX/._Video S2b - Case 2  - PRE - revised.mov
