# Supplementary material for: Marginal Orbicularis Oris Hyperactivity (MOOH): An Exploratory Case Series of Inversion-Dominant Upper Lip Dynamics Following Intraoral Botulinum Toxin Type A
Source: Toxins (Basel). 2026 Mar 17;18(3):146. doi: 10.3390/toxins18030146 (PMC13029986; doi:10.3390/toxins18030146)
Supplement: Supplementary file 1 [file toxins-18-00146-s001.zip › MOOH DeltaLV Exploratory.xlsx]

## Sheet: DeltaLv_Exploratory
AIS and ΔLv% are exploratory, non-validated measures. They are NOT diagnostic tools and must not be used as therapeutic criteria.
Patient_ID	Lv_rest_px	Lv_smile_px	DeltaLv_percent	AIS_Grade	Notes
P01
P02
P03
P04
P05
P06
P07
P08
P09
P10
P11
P12
P13
P14
P15
P16
P17
P18
P19
P20
P21
P22
P23
P24
P25
P26
P27
P28
P29
P30
Note: Insert only visible red vermilion length (exclude mucosa). Pixel units are acceptable as ΔLv% is a proportional measure.
